# Supplementary material for: In vitro reconstitution of an efficient nucleotide excision repair system using mesophilic enzymes from Deinococcus radiodurans
Source: Commun Biol. 2022 Feb 11;5:127. doi: 10.1038/s42003-022-03064-x (PMC8837605; doi:10.1038/s42003-022-03064-x)
Supplement: Supplementary file 4 — Supplementary Data 1 [file 42003_2022_3064_MOESM4_ESM.xlsx]

## Sheet: Figure 1E
UvrA1:UvrA2 Ratio	nM 12 mer product released
1:0	15.2573	12.6616	12.3439	14.2517
1:1	12.1637	11.1516	12.9869	13.9548
1:2	9.57583	11.5899	13.4308	14.6664
1:4	12.197	10.9247	13.4345	15.2341
1:8	12.1993	13.3048	15.9365	15.57

## Sheet: Figure 2
Panel A: Effect of Mg concentration					Panel B: Effect of ATP concentration					Panel C: Effects of metals					Panel D: Effect of temperature						Panel E: Effect of salt
										Left
Mg (mM)	nM 12 mer product released				ATP (mM)	nM 12 mer product released				Metal ion	nM 12 mer product released				25ºC						[NaCl] (mM)	nM 12 mer product released
0	0.387306	0.0746648	0.133916		0	0.0102477	0.00331075	0.0028775		Mg	12.5359	11.7651	13.298		Time (min)	nM 12 mer product released					0	16.1414
0.1	0.153774	0.126305	0.246212		0.1	1.31312	1.76381	2.10733		Mn	14.4794	14.4794	14.0071		0	0.029165	0.0245478	0.0114825			10	15.9844
0.5	0.236459	1.1294	0.365558		0.25	5.02196	5.13811	5.72755		Fe	0.102479	0.0410577	0.025		2	0.0137328	0.0265347	0.035382			25	16.5971
1	2.6084	2.65736	2.63029		0.5	9.33085	9.19581	10.3396		Ni	0.290112	0.0154757	0.0187		5	0.02706	0.0523633	0.0326318			50	17.3152
2.5	11.6444	12.2574	10.9936		1	13.4275	13.9782	14.6664		Zn	0.013965	0.0255573	0.0325		10	0.0521625	0.0930185	0.081236			100	14.7243
5	12.0299	13.2245	13.4243		2.5	16.7502	17.1982	17.7638		Co	0.055903	0.0499122	0.0278		15	0.118051	0.652603	0.3504			200	4.96115
7.5	8.8935	9.76205	8.65468		5	15.805	13.5855	14.7617		Cu	0.0338865	0.266626	0.0586		20	0.115765	0.98559	0.588141			300	1.19499
10	6.43152	5.95423	6.23578		7.5	12.262	7.78942	9.38787							30	1.16658	1.56381	1.26563
					10	6.14024	4.85264	3.93545		Right					45	2.78922	3.30361	3.45975			[KCl] (mM)	nM 12 mer product released
										Metal ion	nM 12 mer product released				60	3.15367	4.36375	4.07307			0	18.289
										Mg	8.32005	5.88795	9.34487								10	17.9539
										Mg+Mn	12.9477	11.1658	12.7213		30ºC						25	18.363
										Mg+Fe	10,9677425 9,9179925 11,6089275				Time (min)	nM 12 mer product released					50	18.8956
										Mg+Ni	10.1164	11.7644	12.0095		0	0.017456	0.0148667	0.0858962			100	18.0554
										Mg+Zn	10.3319	11.3373	10.9089		2	0.0168748	0.0346482	0.0442345			200	6.22709
										Mg+Co	11.5873	10.1498	10.7257		5	0.0736852	0.109627	0.239394			300	1.10921
										Mg+Cu	12.6594	10.9229	12.7144		10	0.195531	1.60516	2.83826
															15	1.9108	4.20317	6.06198
															20	3.52751	6.5196	9.1863
															30	6.55602	9.81347	13.7106
															45	11.451	15.2962	20.0391
															60	14.2895	18.2967	20.0918
															37ºC
															Time (min)	nM 12 mer product released
															0	0.00504425	0.0284138	0.0277182	0.0183922
															2	1.15866	0.750952	1.35731	0.157746
															5	7.11834	2.00551	3.6198	2.3558
															10	11.4256	4.77431	7.35128	4.83614
															15	13.7642	9.54191	8.76644	8.07376
															20	16.9399	9.99808	11.8968	11.325
															30	18.4223	14.7365	16.6039	17.4085
															45	20.6848	17.7104	18.9859	19.5741
															60	21.4705	20.6459	20.9392	20.8619
															42ºC
															Time (min)	nM 12 mer product released
															0	0.0575753	0.076857	0.11975
															2	0.413973	0.715206	1.00802
															5	0.959866	2.6327	2.21585
															10	2.04089	3.60602	4.20762
															15	2.91264	5.10617	4.06303
															20	3.57845	6.48419	7.32283
															30	4.3475	7.62828	7.91431
															45	5.0816	9.01292	7.39871
															60	4.71411	9.89181	7.49996

## Sheet: Figure 4
Panel A: Kinetics of NER									Panel B: Kinetics vs Mg conc
Time (min)	50 mer								1 mM MgCl2
0	21.9386	24.9265	24.8592						Time (min)	12mer			30mer
2	20.5531	24.5809	24.8369						0	0.0202165	0.0350917	0.0124675	0.027075	0.115758	0.138379
5	17.1301	22.2945	22.2473						2	0.0190205	0.041518	0.0148162	0.132862	0.0750625	0.0115452
10	12.6365	19.7917	20.2958						5	0.143061	0.160001	0.116702	0.162711	0.050358	0.37861
15	9.96075	16.649	16.9172						10	0.371629	0.0155838	0.459592	0.200881	0.182182	0.210624
20	6.52894	13.0038	14.1174						15	0.241504	0.0505673	0.840835	0.406773	0.327707	0.312597
30	4.79303	8.29679	10.7822						20	1.48482	0.214237	2.27131	0.407959	0.459143	0.56819
45	2.16201	5.64426	7.60678						30	3.15758	1.94546	3.04043	0.654472	0.357158	0.840417
60	1.51016	5.00023	5.26972						45	5.46885	5.25906	6.48485	0.960011	1.04691	0.660169
									60	11.1086	9.80156	8.47503	1.23211	0.591572	1.52136
Time (min)	32 mer
0	3.05636	0.0288075	0.0648833						2.5 mM MgCl2
2	3.28819	0.347028	0.011353						Time (min)	12mer			30mer
5	0.751606	0.476194	0.0628242						0	0.0250355	0.010437	0.020556	0.0432922	0.030902	0.0335027
10	0.937894	0.180258	0.0883997						2	0.0975228	0.0278298	0.0231088	0.0583805	0.0174053	0.014188
15	1.27504	0.051691	0.0877987						5	0.141252	0.637087	0.387107	0.0277028	0.331794	0.0228693
20	1.53113	0.076488	0.183573						10	2.17998	2.21179	1.98549	0.0507512	0.30147	0.026976
30	1.78464	1.89926	0.133929						15	4.83415	4.44405	4.19196	0.0713957	0.684628	0.0369462
45	2.15315	1.82128	0.191728						20	8.69474	5.9633	7.61067	0.911481	2.61905	0.0816272
60	2.01936	1.25085	0.0985748						30	12.1765	13.4609	12.2461	0.229603	1.19163	1.06029
									45	18.1169	17.9896	19.5732	1.06108	1.44551	0.76205
Time (min)	18 mer								60	19.9147	20.3461	21.6475	1.2605	1.63212	1.73915
0	0.278448	0.0618515	0.071064
2	1.22056	0.140576	0.132971						10 mM MgCl2
5	5.52914	0.381201	1.82722						Time (min)	12mer			32mer
10	9.25017	2.60141	2.68853						0	0.05122	0.0323307	0.0422045	0.251443	0.053513	1.24362
15	11.719	4.57562	4.86345						2	0.0292162	0.0169082	0.054778	0.188816	1.80468	1.69239
20	14.3384	6.48581	6.8699						5	0.612788	0.903283	1.16012	1.45807	1.65062	1.65217
30	16.1642	10.1495	9.81239						10	2.41598	2.72372	2.93515	1.80135	1.83099	1.4819
45	18.0307	12.8668	13.2897						15	3.54844	4.97459	7.01541	1.97675	1.66044	0.512473
60	19.0735	14.3648	15.6489						20	5.53535	6.98447	11.5936	2.39563	1.74295	1.74822
									30	8.70459	10.5612	15.954	2.24051	2.47003	2.13487
Time (min)	12 mer								45	14.6852	15.368	18.9425	3.1713	2.99586	2.84266
0	0.119295	0.0284138	0.0277182	0.0183922	0.00504425	0.044702	0.0759		60	17.4757	17.6486	20.6869	3.6497	3.16337	3.35421
2	0.0174692	0.750952	1.35731	0.157746	1.15866	0.072025	0.1517
5	0.832279	2.00551	3.6198	2.3558	7.11834	2.22933	2.6899
10	2.97551	4.77431	7.35128	4.83614	11.4256	5.02804	4.6158
15	7.63417	9.54191	8.76644	8.07376	13.7642	8.29928	7.995
20	10.3448	9.99808	11.8968	11.325	16.9399	11.9197	10.699
30	14.7052	14.7365	16.6039	17.4085	18.4223	14.804	14.084
45	17.5775	17.7104	18.9859	19.5741	20.6848	17.5344	17.201
60	21.4897	20.6459	20.9392	20.8619	21.4705	18.7489	19.632

## Sheet: Figure 5
Panel A: Sequence effect									Panel B: Biotin/Biotin-strep
F26-seq1									B26-seq1
Time (min)	nM 12 mer product released								Time (min)	nM 12 mer product released
0	0.119295	0.0284138	0.0277182	0.0183922	0.00504425	0.044702	0.0759		0	0.050572	0.0911923	0.170232	0.0160485
2	0.0174692	0.750952	1.35731	0.157746	1.15866	0.072025	0.1517		2	1.01156	0.249807	0.156576	0.340789
5	0.832279	2.00551	3.6198	2.3558	7.11834	2.22933	2.6899		5	2.52666	1.96413	0.944928	1.6259
10	2.97551	4.77431	7.35128	4.83614	11.4256	5.02804	4.6158		10	2.88147	2.49661	0.17199	2.05122
15	7.63417	9.54191	8.76644	8.07376	13.7642	8.29928	7.995		15	4.53637	4.37965	4.32094	3.46114
20	10.3448	9.99808	11.8968	11.325	16.9399	11.9197	10.699		20	6.93565	7.08529	6.92629	5.69539
30	14.7052	14.7365	16.6039	17.4085	18.4223	14.804	14.084		30	12.0377	11.865	11.8547	11.8535
45	17.5775	17.7104	18.9859	19.5741	20.6848	17.5344	17.201		45	17.5435	18.3219	17.9201	16.9624
60	21.4897	20.6459	20.9392	20.8619	21.4705	18.7489	19.632		60	18.763	19.6989	19.8069	18.9984
F26-seq2									B26-strep-seq1
Time (min)	nM 12 mer product released								Time (min)	nM 12 mer product released
0	0.0801325	0.0329412	0.0414887	0.0104137					0	0.0299277	0.015604	0.0348728	0.051143
2	0.0767955	0.817688	3.06506	0.670517					2	0.570414	0.662022	0.0619297	1.08344
5	3.73377	2.56105	7.88115	8.28736					10	3.80023	3.46987	3.81924
10	9.86476	8.77587	15.4512	15.5782					15	4.71197	4.87662	4.94145	4.11747
15	15.2943	14.3353	20.2901	19.7351					20	7.05155	6.79671	6.83734	7.58737
20	18.9185	18.7959	22.1324	22.1516					30	11.9888	11.9809	11.2685	11.3568
30	21.9328	21.8247	23.2575	23.3819					45	16.1532	15.9508	15.4615	15.5661
45	22.9301	22.8461	23.5739	23.5551					60	16.7603	17.2307	16.3831	16.7543
60	23.6201	23.4281	23.8702	22.9888

## Sheet: Figure S2C
[UvrA1] µM	nM 12 mer product released
0	0.0494978	0.0227707	0.0945518
0.1	16.555	18.8923	6.80903
0.25	15.5376	18.6185	11.7625
0.5	14.9965	15.6211	15.244
1	15.407	16.4389	15.4382
2.5	17.1169	16.9637	16.5941
3.7	14.6406	16.1136	16.2899
[UvrB] µM	nM 12 mer product released
0	0.0479962	0.880264	0.101718
0.02	2.0509	0.26398	1.30034
0.1	1.53512	8.24165	8.33892
0.25	10.0754	13.8501	11.2827
0.5	10.6814	15.7425	13.5922
1	14.8304	19.1613	18.4713
2.5	17.7166	21.5211	19.5085
5	19.1087	21.6795	20.4508
[UvrC] µM	nM 12 mer product released
0	0.104733	0.0349438	0.106027
0.02	0.0164588	0.692098	0.0947815
0.1	1.08047	0.976011	2.88137
0.25	3.27448	4.38465	5.89039
0.5	8.19299	8.65644	9.89297
1	11.328	12.8392	12.2012
2.5	13.2326	14.5645	18.7928
5	12.4939	14.7422	17.352

## Sheet: Figure S3
Panel A: Effects of ATP and ATP analogues						Panel B: Start reaction ATP vs. UvrC
Nucleotide	nM 12 mer product released					Start with ATP
No nucleotide	0.25	0.16	0.31			Time (min)	nM 12 mer product released
ATP	16.9324	17.0015	18.0545			0	0.0284138	0.0277182	0.0183922
ADP	0.0919456	0.0826801	0.0867007			2	0.750952	1.35731	0.157746
AMP-PNP	0.125	0.075	0.1			5	2.00551	3.6198	2.3558
AMP-PCP	0.159756	0.177476	0.250209			10	4.77431	7.35128	4.83614
ADP-AlF4	0.0519016	0.14449	0.220948			15	9.54191	8.76644	8.07376
						20	9.99808	11.8968	11.325
						30	14.7365	16.6039	17.4085
						45	17.7104	18.9859	19.5741
						60	20.6459	20.9392	20.8619
						Start with UvrC
						Time (min)	nM 12 mer product released
						0	0.0301287	0.0730868	0.119425
						2	0.0819268	0.451135	0.666324
						5	1.67115	1.07206	2.45952
						10	4.2365	3.93653	7.01987
						15	6.96936	7.10483	10.5898
						20	10.1801	9.98323	14.0243
						30	13.6416	14.4865	17.983
						45	18.2033	17.9048	18.5133
						60	20.3429	20.5408	20.8504

## Sheet: Figure S6
FP data
DNA substrate: F26-seq1					DNA substrate: F26-seq2					DNA substrate: B26-seq1
[UvrA1] µM	nM 12 mer product released				[UvrA1] µM	nM 12 mer product released				[UvrA1] µM	nM 12 mer product released
0	0.3	-0.4	0.1		0	-0.56	-0.26	0.84		0	0.5	-1.16	0.6
0.001	39	5.1	17.1		0.0002	1.64	2.34	2.84		0.0002	-0.3	0.34	2.2
0.004	84.7	41.4	57.1		0.001	10.94	11.44	3.14		0.001	3.4	2.64	2.9
0.01	126	127.1	122.6		0.004	38.64	33.74	17.84		0.004	9.2	8.34	6.2
0.04	236.7	193.6	223.8		0.01	174.74	121.04	114.56		0.01	33.8	27.94	27.9
0.1	239.2	202.7	232.3		0.04	213.64	208.94	201.74		0.04	58.6	57.54	52.1
0.2	242.6	222.9	239.2		0.1	239.54	237.44	213.84		0.1	112.3	114.74	113.3
0.5	235.8	245.7	235		0.2	239.84	236.64	231.94		0.2	152.5	143.04	154.4
1	232.4	244	239.7		0.5	229.34	240.54	242.34		0.5	228.5	203.5	193.5
1.5	229.4	234.1	233		1	233.74	233.14	226.64		1	242.3	215.94	216.1
										1.5	203.5	235.2	244.5
DNA substrate: 5'-FAM-seq1
[UvrA1] µM	nM 12 mer product released
0	-0.3	-0.5	1
0.001	8.8	4	2.7
0.004	16.7	15.7	13
0.01	41.8	32.3	25.7
0.04	86.3	79.5	71.1
0.1	164.3	115.2	91.7
0.2	183.4	174	156.9
0.5	216.5	204.6	185.8
1	219.1	219	218.3
1.5	221.9	222.1	220.7
